# Supplementary material for: NLRP3 promotes tumor growth and metastasis in human oral squamous cell carcinoma
Source: BMC Cancer. 2018 May 2;18:500. doi: 10.1186/s12885-018-4403-9 (PMC5930757; doi:10.1186/s12885-018-4403-9)
Supplement: Supplementary file 1 — Table S1. IHC Staining score of the expression levels of NLRP3 and IL-1β in 77 OSCC tissues. The positive grade was determined based on the Immuno-Reactive-Score (IRS), which was calculated by multiplying staining proportion score (PS) and staining intensity score (IS). PS was classified as 0 (0%), 1 (1%–25%), 2 (26%–50%), 3 (51%–75%), and 4 (76%–100%). IS was classified as 0 (negative), 1 (weak), 2 (moderate) and 3 (strong). The final staining score was calculated by multiplying IS by PS. According to the final score, patients with different expression were divided into three groups: negative expression group (IRS = 0), weak expression group (IRS = 1–3) and strong positive expression group (IRS = 4–12). (XLSX 15 kb) [file 12885_2018_4403_MOESM1_ESM.xlsx]

## Sheet: Supplementary Table S1
Supplementary Table S1. IHC Staining score of the expression levels of NLRP3 and IL-1β in 77 OSCC tissues.
NO.	PS	IS	IRS	IL-1β	PS	IS	IRS	NLRP3		NO.	PS	IS	IRS	IL-1β	PS	IS	IRS	NLRP3
1	0	0	0	(-)	0	0	0	(-)		40	1	1	1	(±)	2	2	4	(+)
2	2	2	4	(+)	3	2	6	(+)		41	2	2	4	(+)	2	3	6	(+)
3	2	1	2	(±)	2	1	2	(±)		42	0	0	0	(-)	4	3	12	(+)
4	0	0	0	(-)	0	0	0	(-)		43	2	1	2	(±)	2	1	2	(±)
5	0	0	0	(-)	0	0	0	(-)		44	2	3	6	(+)	4	2	8	(+)
6	4	1	4	(+)	1	1	1	(±)		45	4	2	8	(+)	3	3	9	(+)
7	0	0	0	(-)	0	0	0	(-)		46	4	1	4	(+)	0	0	0	(-)
8	4	2	8	(+)	1	3	3	(±)		47	2	2	4	(+)	0	0	0	(-)
9	4	1	4	(+)	1	1	1	(±)		48	4	2	8	(+)	4	3	12	(+)
10	1	1	1	(±)	2	2	4	(+)		49	1	2	2	(±)	0	0	0	(-)
11	0	0	0	(-)	4	3	12	(+)		50	0	0	0	(-)	1	2	2	(±)
12	1	3	3	(±)	3	3	9	(+)		51	1	1	1	(±)	4	1	4	(+)
13	0	0	0	(-)	0	0	0	(-)		52	2	3	6	(+)	2	3	6	(+)
14	3	3	9	(+)	4	2	8	(+)		53	0	0	0	(-)	0	0	0	(-)
15	0	0	0	(-)	1	1	1	(±)		54	0	0	0	(-)	0	0	0	(-)
16	0	0	0	(-)	0	0	0	(-)		55	2	3	6	(+)	3	3	9	(+)
17	2	2	4	(+)	1	2	2	(±)		56	1	1	1	(±)	0	0	0	(-)
18	3	2	6	(+)	2	3	6	(+)		57	2	2	4	(+)	2	2	4	(+)
19	1	1	1	(±)	1	2	2	(±)		58	4	3	12	(+)	1	3	3	(±)
20	3	1	3	(±)	3	3	9	(+)		59	2	3	6	(+)	2	1	2	(±)
21	0	0	0	(-)	4	3	12	(+)		60	3	3	9	(+)	4	2	8	(+)
22	2	1	2	(±)	1	2	2	(±)		61	4	3	12	(+)	4	3	12	(+)
23	3	3	9	(+)	4	3	12	(+)		62	3	2	6	(+)	0	0	0	(-)
24	3	1	3	(±)	4	3	12	(+)		63	4	2	8	(+)	3	1	3	(±)
25	1	3	3	(±)	3	1	3	(±)		64	0	0	0	(-)	2	3	6	(+)
26	1	2	2	(±)	3	3	9	(+)		65	3	3	9	(+)	3	3	9	(+)
27	3	3	9	(+)	3	3	9	(+)		66	0	0	0	(-)	0	0	0	(-)
28	0	0	0	(-)	1	1	1	(±)		67	3	1	3	(±)	3	1	3	(±)
29	1	2	2	(±)	4	2	8	(+)		68	2	2	4	(+)	2	3	6	(+)
30	2	3	6	(+)	3	1	3	(±)		69	1	3	3	(±)	2	3	6	(+)
31	2	2	4	(+)	0	0	0	(-)		70	4	3	12	(+)	3	1	3	(±)
32	2	3	6	(+)	1	3	3	(±)		71	0	0	0	(-)	1	1	1	(±)
33	0	0	0	(-)	0	0	0	(-)		72	0	0	0	(-)	0	0	0	(-)
34	1	1	1	(±)	3	2	6	(+)		73	2	2	4	(+)	3	2	6	(+)
35	2	2	4	(+)	1	2	2	(±)		74	2	1	2	(±)	0	0	0	(-)
36	3	2	6	(+)	3	1	3	(±)		75	3	3	9	(+)	3	3	9	(+)
37	0	0	0	(-)	4	1	4	(+)		76	3	1	3	(±)	3	1	3	(±)
38	4	1	4	(+)	1	1	1	(±)		77	1	3	3	(±)	0	0	0	(-)
39	0	0	0	(-)	0	0	0	(-)
